# Supplementary material for: Comparison of The Results of Sponsored Genetic Testing Panels for Inherited Retinal Diseases
Source: J Clin Med. 2024 May 26;13(11):3118. doi: 10.3390/jcm13113118 (PMC11172676; doi:10.3390/jcm13113118)
Supplement: Supplementary file 1 [file jcm-13-03118-s001.zip]

Archive with 1 entries (1 files):
- jcm-3006811-supplementary.pdf
